# Supplementary material for: Hybrid strains of enterotoxigenic/Shiga toxin-producing Escherichia coli, United Kingdom, 2014–2023
Source: J Med Microbiol. 2025 Jan 22;74(1):001946. doi: 10.1099/jmm.0.001946 (PMC11753528; doi:10.1099/jmm.0.001946)
Supplement: Uncited Table S1. [file jmm-74-01946-s001.xlsx]

## Sheet: Table 1
NGS ID	Date	SAMPLE	BIOSAMPLE	Illumina SRA ACCESSION	ONT Accession	ST	Clonal Complex	Serotype	Serotype_ella	ltca (LT)	sta1 (STh)	stb (STp)	stx
101291	12/2014	Human	SAMN06017306	SRR5023805		200	CC245	O187:H28	O187:H28	-	+	-	stx2g
333007	01/2015	Human	SAMN09395553	SRR7291606		200	CC40	O187:H28	O187:H28	-	+	-	stx2g
333023	03/2015	Human	SAMN09371829	SRR7265949		200	CC40	O187:H28	O187:H28	-	+	-	stx2g
397369	03/2015	Food	SAMN09633787	SRR7500997		10	CC10	O2:H27	O2:H27	-	+	-	stx2a
131437	07/2015	Water				-	-	O15:H16	O15:H16	-	+	-	stx2g
147810	08/2015	Food	SAMN05980521	SRR4897313		10	CC10	O2:H27	O2:H27	-	+	-	stx2a
147814	08/2015	Human	SAMN05734035	SRR4180890		329	0	O136:H12	O136:H12	-	+	-	stx2a
147823	08/2015	Human	SAMN05733987	SRR4180191		10	CC10	O2:H27	O2:H27	-	+	-	stx2a
158906	09/2015	Human	SAMN06029463	SRR5029858		325	0	O15:H16	O15:H16	-	+	-	stx2g
175562	09/2015	Human	SAMN05170660	SRR3578569		378	CC10	O101:H33	O101:H33	-	-	-	-
186580	11/2015	Human	SAMN05735444	SRR4184861		329	0	O136:H12	O136:H12	-	+	-	stx2a
207516	01/2016	Human	SAMN05750819	SRR4195732		330	CC10	O101:H33	O101:H33	-	-	+	stx2a
222601	02/2016	Water	SAMN06040209	SRR5035001		329	0	O3:H12	O3:H12	-	+	-	stx1a
240196	04/2016	Human				10	CC10	O2:H27	O2:H27	-	+	-	stx2a
266950	06/2016	Water				329	0	O136:H12	O136:H12	-	+	-	stx2a
289064	08/2016	Human	SAMN05980589	SRR4897398		200	CC40	O187:H28	O187:H28	-	+	-	stx2g
291806	08/2016	Human	SAMN06006272	SRR5006098		34	CC10	O101:H33	O101:H33	-	-	-	-
309993	10/2016	Human	SAMN05980449	SRR4897236		517	0	-:H19	-:H19	-	+	-	stx1a
307196	10/2016	Human				206	0	O49:H10	O49:H10	-	+	-	stx1a
313841	10/2016	Food	SAMN06143074	SRR5112870		325	0	O15:H16	O15:H16	-	+	-	stx2g
323846	12/2016	Food	SAMN09637309	SRR7505879		P3242	0	O109:H16	O109:H16	-	+	-	stx2a
323896	12/2016	Food				P3242	0	O109:H16	O109:H16	-	+	-	stx2a
328661	12/2016	Human	SAMN09266735	SRR7221115		517	0	-:H19	-:H19	-	+	-	stx1a
342933	02/2017	Human				88	CC23	O8:H19	O8:H19	-	-	+	stx2e
353906	03/2017	Human	SAMN09376701	SRR7274874		200	CC40	O187:H28	O187:H28	-	+	-	stx2g
358410	03/2017	Human	SAMN09225442	SRR7184372		378	CC10	O101:H33	O101:H33	-	-	-	stx1a
382645	06/2017	Human				2514	0	O100:H20	O100:H20	-	+	+	stx2e
387156	06/2017	Human				200	CC40	O187:H28	O187:H28	-	+	-	stx2g
387356	07/2017	Water				329	0	O136:H12	O136:H12	-	+	-	stx2a
408567	08/2017	Human				329	0	O136:H12	O136:H12	-	+	-	stx2a
412082	08/2017	Human	SAMN09207709	SRR7163919		34	CC10	O101:H33	O101:H33	-	-	-	-
411463	08/2017	Human				88	CC23	O8:H4	O8:H4	-	+	-	stx2e
412090	08/2017	Human	SAMN09268778	SRR7223054		718	0	O168:H8	O168:H8	-	+	-	stx2g
416263	09/2017	Human				88	CC23	O8:H4	O8:H4	-	+	-	stx2e
421662	09/2017	Human	SAMN09462860	SRR7401646		mixed	0	O148:H7	O148:H7	-	-	+	stx2c
425615	09/2017	Human				718	0	O168:H8	O168:H8	-	+	-	stx2g
425623	09/2017	Water				329	0	O136:H12	O136:H12	-	+	-	stx2a
432814	10/2017	Human	SAMN09444028	SRR7358014		2514	0	O100:-	O100:-	-	+	-	stx2e
435322	10/2017	Water				329	0	O136:H12	O136:H12	-	+	-	stx2a
434365	10/2017	Water				329	0	O136:H12	O136:H12	-	+	-	stx2a
437963	10/2017	Human				329	0	O136:H12	O136:H12	-	+	-	stx1a
438611	11/2017	Human	SAMN09343947	SRR7256948	SRR30218655	330	CC10	O162:H33	O162:H33	-	-	+	stx2a
440027	10/2017	Human				330	CC10	O162:H33	O162:H33	-	+	-	stx2a
446507	11/2017	Water				344	0	O116:H28	O116:H28	-	+	-	stx2a stx2g
446508	11/2017	Human				329	0	O109:H16	O109:H16	-	+	-	stx2a
447609	11/2017	Human	SAMN09395661	SRR7291627		642	0	O187:H52	O187:H52	-	+	-	stx1c
468917	12/2017	Human				11	CC11	O157:H7	O157:H7	+	-	-	stx2c
476602	01/2018	Human	SAMN09227612	SRR7186891		718	0	-:H8	-:H8	-	+	-	stx2g
484700	02/2018	Human	SAMN09371655	SRR7265836		2952	0	-:H19	-:H19	+	-	-	stx2b stx2c stx1c
533990	04/2018	Human	SAMN09257719	SRR7215526		378	CC10	O101:H33	O101:H33	-	-	-	-
555465	06/2018	Human	SAMN09467003	SRR7407936		2368	0	O8:H9	O8:H9	+	-	-	stx2e
557273	06/2018	Food	SAMN09634029	SRR7501113		325	0	O15:H16	O15:H16	-	+	-	stx2g
587807	08/2018	Food	SAMN10065288	SRR7834586		2715	0	O50O2:H25	O50O2:H25	-	+	-	stx2a
591878	08/2018	Food	SAMN10075530	SRR7850029		2715	0	O50O2:H25	O50O2:H25	-	+	-	stx2a
600723	08/2018	Human	SAMN10057324	SRR7826988		5822	0	-:H7	-:H7	-	+	-	stx2g
603248	08/2018	Human	SAMN10068503	SRR7842148		5822	0	-:H7	-:H7	-	+	-	stx2g
604887	09/2018	Human	SAMN10079567	SRR7866085		325	0	O15:H16	O15:H16	-	+	-	stx2g
621379	10/2018	Human	SAMN10281907	SRR8097450		2514	0	O100:H20	O100:H20	-	+	-	stx2e
643141	11/2018	Food	SAMN10474769	SRR8240970		329	0	O109:H16	O109:H16	-	-	+	stx2a
647814	11/2018	Food	SAMN10521787	SRR8281111		10	CC10	O2:H27	O50O2:H27	-	-	+	stx2a
689108	02/2019	Human	SAMN10967353	SRR8591915		329	0	O136:H12	O136:H12	-	-	+	stx1a stx2g
699802	02/2019	Human	SAMN11108595	SRR8715448		517	0	-:H19	-:H19	-	-	+	stx1a
734517	04/2019	Human	SAMN11582211	SRR9018578		2467	0	O50O2:H25	O50O2:H25	-	-	+	stx2g
756228	05/2019	Human				34	CC10	O101:H33	O101:H33	-	-	-	-
763025	06/2019	Human	SAMN12123096	SRR9586536		5822	0	-:H7	-:H7	-	-	+	stx2g
769824	06/2019	Human	SAMN12238533	SRR9661248		378	CC10	O101:H33	O101:H33	-	-	-	-
795014	08/2019	Human	SAMN12637370	SRR10037518		378	CC10	O101:H33	O101:H33	-	-	-	-
804376	08/2019	Human	SAMN12775147	SRR10133064		378	CC10	O101:H33	O101:H33	-	-	-	-
810970	08/2019	Human				34	0	O101:H33	O101:H33	-	-	-	-
815662	09/2019	Human	SAMN12924210	SRR10236632	SRR30218654	330	CC10	O101:H33	O101:H33	-	-	+	stx2a
830270	10/2019	Human	SAMN13172487	SRR10380831		517	0	-:H19	-:H19	-	-	+	stx1a
839267	10/2019	Human	SAMN13315653	SRR10479289		34	CC10	O101:H33	O101:H33	-	-	-	-
843990	10/2019	Human	SAMN13385551	SRR10527345		34	CC10	O101:H33	O101:H33	-	-	-	-
844879	11/2019	Human	SAMN13424484	SRR10553787		517	0	-:H19	-:H19	-	-	+	stx1a
899027	01/2020	Human	SAMN14417635	SRR11361730		200	0	O187:H28	O187:H28	-	-	+	stx2g
877294	01/2020	Human	SAMN13929742	SRR10971398		641	0	O51:H10	O51:H10	-	-	+	stx2e
888055	01/2020	Human	SAMN14120849	SRR11096704		34	CC10	O101:H33	O101:H33	-	-	-	-
894921	02/2020	Food	SAMN14258920	SRR11215188		949	0	O155:H21	O155:H21	-	-	+	stx2g
896029	02/2020	Food	SAMN14258914	SRR11215144		5822	0	-:H7	-:H7	-	-	+	stx2g
908599	03/2020	Food	SAMN14449630	SRR11425057		200	0	O187:H28	O187:H28	-	-	+	stx2g
915440	03/2020	Human	SAMN14479734	SRR11442270		34	CC10	O101:H33	O101:H33	-	-	-	-
939254	04/2020	Food	SAMN14730846	SRR11608754		1176	0	O36:H14	O36:H14	-	-	+	stx2g
952245	06/2020	Food	SAMN15225422	SRR12005306		200	0	O187:H28	O187:H28	-	-	+	stx2g
952292	06/2020	Food	SAMN15225421	SRR12005308		10	CC10	O2:H27	O50O2:H27	-	-	+	stx2a
963749	07/2020	Human	SAMN15575961	SRR12263136		718	0	O168:H8	O168:H8	-	-	+	stx2g
975393	08/2020	Human				329	0	O136:H12	O136:H12	-	-	+	stx2a
995798	09/2020	Human	SAMN16357606	SRR12768316		718	0	O168:H8	O168:H8	-	-	+	stx2g
1021674	10/2020	Human	SAMN16710307	SRR13012051		718	0	O168:H8	O168:H8	-	-	+	stx2g
1103713	01/2021	Human	SAMN18028252	SRR13764762		34	CC10	O101:H33	O101:H33	-	-	-	-
1104752	02/2021	Human				46	0	O9a:H4	O9a:H4	-	-	+	stx2e
1135944	03/2021	Human	SAMN18381278	SRR14008618		10	CC10	O2:H27	O50O2:H27	-	-	+	stx2a
1154177	03/2021	Human	SAMN18751304	SRR14246968		200	0	O187:H28	O187:H28	-	-	+	stx2g
1158315	04/2021	Food	SAMN18791216	SRR14267909		10	CC10	O2:H27	O50O2:H27	-	-	+	stx2a
1164848	04/2021	Food	SAMN20550554	SRR15338148		10	CC10	O2:H27	O50O2:H27	-	-	+	stx2a
1162326	04/2021	Human	SAMN18912316	SRR14347858		200	0	O187:H28	O187:H28	-	-	+	stx2a
1173724	05/2021	Human	SAMN19190975	SRR14547633		200	0	O187:H28	O187:H28	-	-	+	stx2g
1182248	05/2021	Human	SAMN20550707	SRR15338115	SRR30218653	330	CC10	O101:H33	O101:H33	-	-	+	stx2a
1197364	05/2021	Human	SAMN19676233	SRR14792169	SRR30218652	330	CC10	O101:H33	O101:H33	-	-	+	stx2a
1204173	06/2021	Human				200	0	O187:H28	O187:H28	-	-	+	stx2g
1207995	06/2021	Food	SAMN19764012	SRR14857112		10	CC10	O2:H27	O50O2:H27	-	-	+	stx2a
1208024	06/2021	Food	SAMN19775503	SRR14863730		10	CC10	O2:H27	O50O2:H27	-	-	+	stx2a
1207973	06/2021	Food	SAMN19775499	SRR14864096		10	CC10	O2:H27	O50O2:H27	-	-	+	stx2a
1217245	06/2021	Food	SAMN19789352	SRR14867895		10	CC10	O2:H27	O50O2:H27	-	-	+	stx2a
1217246	06/2021	Food	SAMN19789344	SRR14867896		10	CC10	O2:H27	O50O2:H27	-	-	+	stx2a
1217247	06/2021	Food	SAMN19798905	SRR14873571		10	CC10	O2:H27	O50O2:H27	-	-	+	stx2a
1264133	07/2021	Human	SAMN20296295	SRR15183683		2514	0	O100:H20	O100:H20	-	-	+	stx2e
1273081	07/2021	Human				325	0	O15:H16	O15:H16	-	-	+	stx2g
1497914	10/2021	Food	SAMN22370852	SRR16465811		718	0	O168:H8	O168:H8	-	-	+	stx2g
1498935	10/2021	Food	SAMN22562167	SRR16568396		329	0	O109:H16	O109:H16	-	-	+	stx2a
1528976	10/2021	Human				993	CC10	O100:H30	O100:H30	-	-	+	stx2e
1529365	10/2021	Human	SAMN23134815	SRR16940987		378	CC10	O101:H33	O101:H33	-	-	-	-
1537932	11/2021	Human	SAMN23605166	SRR17120463		200	0	O187:H28	O187:H28	-	-	+	stx2g
1571649	01/2022	Human	SAMN25686125	SRR17892976		12932	0	O13-O135:H31	O13-O135:H31	-	-	+	stx2e
1569925	01/2023	Human	SAMN25488180	SRR17830190		46	0	O9a:H4	O9a:H4	-	-	+	stx2e
1576696	02/2022	Human	SAMN25890496	SRR18008296		5822	0	-:H7	-:H7	-	-	+	stx2g
1587775	02/2022	Human				718	0	O168:H8	O168:H8	-	-	+	stx2g
1607810	03/2022	Human				993	CC10	O100:H30	O100:H30	-	-	+	stx2e
1611672	04/2022	Human	SAMN27505548	SRR18700966		200	0	O187:H28	O187:H28	-	-	+	stx2g
1624540	04/2022	Human				2168	0	-:H31	-:H31	-	-	+	stx2g
1626468	05/2022	Human	SAMN28194749	SRR19171606		8354	0	-:H20	-:H20	-	-	+	stx2g
1636455	05/2022	Human	SAMN28685969	SRR19421157		378	CC10	O101:H33	O101:H33	-	-	-	-
1639519	05/2022	Human	SAMN28843164	SRR19524924		329	0	O109:H16	O109:H16	-	-	+	stx2a
1640920	05/2022	Human	SAMN28864610	SRR19543001		378	CC10	O101:H33	O101:H33	-	-	-	-
1641554	05/2022	Human	SAMN28880995	SRR19549395		2514	0	O100:H20	O100:H20	-	-	+	stx2e
1646761	06/2022	Human	SAMN29151363	SRR19691579		329	0	O109:H16	O109:H16	-	-	+	stx2a
1650555	06/2022	Human				200	0	O187:H28	O187:H28	-	-	+	stx2g
1656459	06/2022	Human	SAMN29542824	SRR20002763		200	0	O187:H28	O187:H28	-	-	+	stx2g
1653295	06/2022	Human	SAMN29420754	SRR19902547		2715	0	O50O2:H25	O50O2:H25	-	-	+	stx2a stx2g
1658368	06/2022	Human	SAMN29603755	SRR20053055		329	0	O109:H16	O109:H16	-	-	+	stx2a
1674846	07/2022	Human	SAMN30106552	SRR20752868	SRR30218651	330	CC10	O101:H33	O101:H33	-	-	+	stx2a
1679319	08/2022	Food	SAMN30242930	SRR21007697		101	CC101	O21:H21	O21:H21	-	-	+	stx2a
1682303	08/2022	Human	SAMN30372835	SRR21106337		200	0	O187:H28	O187:H28	-	-	+	stx2g
1684616	08/2022	Animal	SAMN30393155	SRR21129285		329	0	O136:H12	O136:H12	-	-	+	stx2a
1686874	08/2022	Human	SAMN30444040	SRR21205789		34	CC10	O101:H33	O101:H33				-
1686872	08/2022	Human				330	CC10	O101:H33	O101:H33	-	-	+	stx1a
1687711	08/2022	Food	SAMN30499780	SRR21205752		10	CC10	O2:H27	O50O2:H27	-	-	+	stx2a
1690766	08/2022	Human	SAMN30547914	SRR21284009		378	CC10	O101:H33	O101:H33	-	-	-	-
1690884	08/2022	Human	SAMN30547985	SRR21284061	SRR30218650	330	CC10	O101:H33	O101:H33	-	-	+	stx1a
1692350	08/2022	Human	SAMN30649516	SRR21404524	SRR30218649	330	CC10	O101:H33	O101:H33	-	-	+	stx1a
1693334	08/2022	Human	SAMN30649856	SRR21404623	SRR30218648	330	CC10	O101:H33	O101:H33	-	-	+	stx1a
1697096	08/2022	Human	SAMN30716910	SRR21465870		330	CC10	O101:H33	O101:H33	-	-	+	stx1a
1699318	09/2022	Human	SAMN30758298	SRR21504777		330	CC10	O101:H33	O101:H33	-	-	+	stx1a
1702302	09/2022	Human	SAMN30797889	SRR21525070		378	CC10	O101:H33	O101:H33	-	-	-	-
1705769	09/2022	Human	SAMN30914808	SRR21618961		5822	0	-:H7	-:H7	-	-	+	stx2g
1705678	09/2022	Human	SAMN30914838	SRR21619089		1147	0	O101:H2	O101:H2	-	-	+	stx2a
1704358	09/2022	Food	SAMN30899984	SRR21607566		325	0	O15:H16	O15:H16	-	-	+	stx2g
1707828	09/2022	Human	SAMN30914840	SRR21619093		330	CC10	O101:H33	O101:H33	-	-	+	stx1a
1710435	09/2022	Human	SAMN31141307	SRR21918502		378	CC10	O101:H33	O101:H33	-	-	-	-
1713912	09/2022	Human	SAMN31140785	SRR21910358		330	CC10	O101:H33	O101:H33	-	-	+	stx1a
1719870	09/2022	Human	SAMN31186972	SRR21910446		718	0	O168:H8	O168:H8	-	-	+	stx2g
1723602	10/2022	Human	SAMN31275249	SRR21910654		330	CC10	O101:H33	O101:H33	-	-	+	stx1a
1724466	10/2022	Food	SAMN31275064	SRR21910564		325	0	O15:H16	O15:H16	-	-	+	stx2g
1730786	10/2022	Human	SAMN31390571	SRR21986797		378	CC10	O101:H33	O101:H33	-	-	-	-
1729785	10/2022	Human	SAMN31407518	SRR22007282		200	0	O187:H28	O187:H28	-	-	+	stx2g
1736781	10/2022	Human	SAMN31509736	SRR22085044		5822	0	-:H7	-:H7	-	-	+	stx2g
1749731	11/2022	Food	SAMN31707315	SRR22270449		329	0	O136:H12	O136:H12	-	-	+	stx2a
1752802	11/2022	Human	SAMN31774997	SRR22324875		5822	0	-:H7	-:H7	-	-	+	stx2g
1760403	11/2022	Human	SAMN31805337	SRR22351256		34	CC10	O101:H33	O101:H33	-	-	-	-
1764957	11/2022	Human	SAMN31881542	SRR22418397		13926	0	O187:H28	O187:H28	-	-	+	stx2g
1766435	11/2022	Human	SAMN31881543	SRR22418155		349	0	O166:H15	O166:H15	+	-	+	stx2d
1769855	11/2022	Human	SAMN31896435	SRR22432231		201	0	O8:H19	O8:H19	-	-	+	stx2e
1788239	12/2022	Human	SAMN32298715	SRR22797035		378	CC10	O101:H33	O101:H33	-	-	-	-
1791484	12/2022	Food	SAMN32352310	SRR22851171		329	0	O136:H16	O136:H16	-	-	+	stx2g
1831264	01/2023	Human	SAMN40255891	SRR28220722		23	CC23	O8:H9	O8:H9	-	-	+	stx2g
1904552	03/2023	Human				329	0	O136:H12	O136:H12	-	-	+	stx2a
1904556	03/2023	Human	SAMN40196639	SRR28158615		378	CC10	O101:H33	O101:H33	-	-	-	-
1103951	03/2023	Human	SAMN41660067	SRR29270374		378	CC10	O101:H33	O101:H33	-	-	-	-
1110467	03/2023	Human	SAMN41643155	SRR29259317		378	CC10	O101:H33	O101:H33	-	-	-	-
1112291	03/2023	Human	SAMN41643371	SRR29259467		378	CC10	O101:H33	O101:H33	-	-	-	-
1116551	04/2023	Human				2514	0	O100:H20	O100:H20	-	-	+	stx2e
1116555	04/2023	Human	SAMN41643176	SRR29259437		718	0	-:H8	-:H8	-	-	+	stx2g
1144891	05/2023	Human	SAMN41637094	SRR29256236		5822	0	-:H7	-:H7	-	-	+	stx2g
1145094	05/2023	Human	SAMN41637111	SRR29256298		718	0	O168:H8	O168:H8	-	-	+	stx2g
1162294	05/2023	Human				329	0	O136:H12	O136:H12	-	-	+	stx1a
1167580	05/2023	Human	SAMN41629495	SRR29252351		325	0	O15:H16	O15:H16	-	-	+	stx2g
1171687	05/2023	Human	SAMN41629538	SRR29252385		34	CC10	O101:H33	O101:H33	-	-	-	-
1175865	06/2023	Human				P3840	0	O168:H8	O168:H8	-	-	+	stx1a stx2g
1182653	06/2023	Human	SAMN41608988	SRR29241009		378	CC10	O101:H33	O101:H33	-	-	-	-
1185962	06/2023	Human	SAMN41595557	SRR29226799		718	0	O168:H8	O168:H8	-	-	+	stx2g
1188571	06/2023	Human	SAMN41594065	SRR29225483		329	0	O3:H12	O3:H12	-	-	+	stx1a
1189735	06/2023	Food	SAMN41594195	SRR29225639		325	0	O15:H16	O15:H16	-	-	+	stx2g
1191043	06/2023	Human				34	CC10	O101:H33	O101:H33	-	-	-	-
1197288	07/2023	Human	SAMN41574816	SRR29208859		378	CC10	O101:H33	O101:H33	-	-	-	-
1206115	07/2023	Human	SAMN41560887	SRR29200014		378	CC10	O101:H33	O101:H33	-	-	-	-
1208504	07/2023	Human				718	0	O168:H8	O168:H8	-	-	+	stx2g
1211916	07/2023	Human	SAMN41550219	SRR29188629		378	CC10	O101:H33	O101:H33	-	-	-	-
1211913	08/2023	Human	SAMN41550046	SRR29188581		224	0	O8:H23	O8:H23	-	-	+	stx2e
1249130	09/2023	Human	SAMN41516351	SRR29154967		5822	0	-:H7	-:H7	-	-	+	stx2g
1251859	09/2023	Human	SAMN41516328	SRR29155115		5822	0	-:H7	-:H7	-	-	+	stx2g
1251933	09/2023	Human	SAMN41516365	SRR29154856		2514	0	O100:H20	O100:H20	-	-	+	stx2e
1262512	09/2023	Human	SAMN41500461	SRR29138348		378	CC10	O101:H33	O101:H33	-	-	-	-
1277410	10/2023	Human	SAMN41482078	SRR29118886		993	CC10	O100:H30	O100:H30	-	-	+	stx2e
1277418	10/2023	Human	SAMN41481857	SRR29118726		200	CC40	O187:H28	O187:H28	-	-	+	stx2g
1280851	10/2023	Human				330	CC10	O101:H33	O101:H33	-	-	+	stx2a
1286473	10/2023	Human	SAMN41482230	SRR29120030		330	CC10	O101:H33	O101:H33	-	-	+	-
1289880	10/2023	Human	SAMN41481920	SRR29118860		378	CC10	O101:H33	O101:H33	-	-	-	-
1302479	10/2023	Food	SAMN41464978	SRR29091143		200	CC40	O187:H28	O187:H28	-	-	+	stx2g
1308743	11/2023	Food	SAMN41452505	SRR29080038		200	CC40	O187:H28	O187:H28	-	-	+	stx2g
1310251	11/2023	Food	SAMN41452642	SRR29080096		200	CC40	O187:H28	O187:H28	-	-	+	stx2g
1313160	11/2023	Human	SAMN41465136	SRR29091313		200	CC40	O187:H28	O187:H28	-	-	+	stx2g
1319199	11/2023	Human	SAMN41452579	SRR29080067		993	CC10	O100:H30	O100:H30	-	-	+	stx2e
1340731	12/2023	Human	SAMN41444074	SRR29071001		34	CC10	O101:H33	O101:H33	-	-	-	-
